# Supplementary material for: Divergence in the Saccharomyces Species’ Heat Shock Response Is Indicative of Their Thermal Tolerance
Source: Genome Biol Evol. 2023 Nov 16;15(11):evad207. doi: 10.1093/gbe/evad207 (PMC10683043; doi:10.1093/gbe/evad207)
Supplement: evad207_Supplementary_Data [file evad207_supplementary_data.zip]

Archive with 2 entries (2 files):
- SuppFigs.pdf
- Supporting_Tables.xlsx
